# Supplementary material for: New Insight on the In Vitro Effects of Melatonin in Preserving Human Sperm Quality
Source: Int J Mol Sci. 2022 May 4;23(9):5128. doi: 10.3390/ijms23095128 (PMC9100642; doi:10.3390/ijms23095128)
Supplement: Supplementary file 1 [file ijms-23-05128-s001.zip]

Archive with 12 entries (12 files):
- Figure 1.tif
- __MACOSX/._Figure 1.tif
- Figure 2.tif
- __MACOSX/._Figure 2.tif
- Figure 3.tif
- __MACOSX/._Figure 3.tif
- Figure 4.tif
- __MACOSX/._Figure 4.tif
- Figure 5.tif
- __MACOSX/._Figure 5.tif
- Figure 6.tif
- __MACOSX/._Figure 6.tif
